# Supplementary material for: Optimized fertilization patterns increase foxtail millet biomass on the distribution and transformation in Loess Plateau of China
Source: PLoS One. 2025 Feb 7;20(2):e0318199. doi: 10.1371/journal.pone.0318199 (PMC11805376; doi:10.1371/journal.pone.0318199)
Supplement: S1 File — (XLS) [file pone.0318199.s001.xls]

## Sheet: Sheet1
2017	Flowering stage			Pustulation stage				2018	Flowering stage			Pustulation stage				2017	Treatment	Panicle Length(cm)	Panicle Diameter (mm)	1000-Grain Weight (g)	Grain Weight per panicle (g)	2018	Treatment	Panicle Length(cm)	Panicle Diameter (mm)	1000-Grain Weight (g)	Grain Weight per panicle (g)
	SPAD			SPAD					SPAD			SPAD					T1	17.34±0.34c	2.14±0.08a	3.30±0.10ab	12.73±0.58c		T1	16.74±0.03c	2.09±0.11b	3.04±0.04a	15.69±1.75b
T1	43.28	0.41	bc	44.93	0.93	cd		T1	42.18	0.99	c	35.7	0.39	ab			T2	18.14±0.47bc	2.18±0.02a	3.37±0.07ab	16.03±0.64bc		T2	20.68±0.22a	2.21±0.18ab	3.11±0.09a	17.73±3.25ab
T2	48.33	0.23	a	46.5	0.26	bc		T2	51.75	1.23	a	37.25	0.66	a			T3	19.44±0.14a	2.30±0.04a	3.53±0.07a	22.70±1.79a		T3	20.11±1.46ab	2.54±0.08a	3.22±0.08a	25.09±1.26a
T3	47.08	0.6	a	53.05	0.62	a		T3	52.33	0.79	a	36.55	0.62	a			T4	18.60±0.45ab	2.25±0.01a	3.27±0.07b	16.80±0.61bc		T4	17.78±1.09bc	2.47±0.13ab	3.08±0.06a	24.15±2.72a
T4	43.95	0.31	b	43.55	0.6	d		T4	43.25	0.48	c	34.15	0.84	b			T5	18.49±0.05ab	2.22±0.11a	3.33±0.03ab	18.80±2.17ab		T5	17.59±0.62bc	2.35±0.07ab	3.11±0.11a	19.43±1.42ab
T5	41.8	0.82	c	47.08	0.47	b		T5	46.38	0.91	b	36.6	0.39	a
2017	Flowering stage			Pustulation stage				2018	Flowering stage			Pustulation stage				Treatment	Water consumption/（mm）		Yield/		WUE/
	above-ground biomass			above-ground biomass					above-ground biomass			above-ground biomass							（×103 kg·ha-2）		（ kg·mm−2 ha−1）
T1	32.4	1.63	b	36.51	4.29	b		T1	66.44	5.21	b	72.83	3.53	b			2017	2018	2017	2018	2017	2018
T2	33.9	1.16	b	47.35	7.33	ab		T2	68.83	8.08	b	80.8	5.4	ab		T1	554.82	491.76	3.54±0.11b	2.82±0.17c	6.38±0.20b	5.73±0.03c
T3	46.18	2.45	a	60.32	4.27	a		T3	94.73	8.53	a	98.25	10.08	a		T2	564.12	492.04	3.77±0.13b	3.50±0.03b	6.68±0.23b	7.11±0.06b
T4	39.9	3	ab	55.05	3.36	ab		T4	81.41	8.03	ab	92.73	5.96	ab		T3	564.21	493.06	3.98±0.06a	4.52±0.03a	7.05±0.11a	9.17±0.06a
T5	39.03	3.58	ab	46.74	1	b		T5	78.46	6.74	ab	88.73	3.2	ab		T4	558.45	492.88	3.97±0.10a	4.35±0.04a	7.11±0.18a	8.83±0.08a
2017	Flowering stage			Pustulation stage				2018	Flowering stage			Pustulation stage				T5	557.99	492.37	3.90±0.10a	4.19±0.15a	6.99±0.18a	8.51±0.30a
	stem dry weight			stem dry weight					stem dry weight			stem dry weight
T1	16.28	0.22	c	25.78	0.6	c		T1	33.01	1.15	d	11.91	0.54	d
T2	16.88	0.57	c	26.78	0.74	c		T2	34.76	0.9	d	14.54	0.74	c
T3	23.38	0.83	a	33.7	0.68	a		T3	54.66	1.75	a	18.47	0.49	a
T4	20.13	0.75	b	32.58	0.85	a		T4	44.28	1.99	b	16.34	0.36	b
T5	21.18	0.56	b	29.38	0.55	b		T5	39.56	1.31	c	13.4	0.21	cd
2017	Flowering stage			Pustulation stage				2018	Flowering stage			Pustulation stage
	leaf dry weight			leaf dry weight					leaf dry weight			leaf dry weight
T1	15.1	0.42	d	17.6	0.47	c		T1	24.91	0.37	c	6.85	0.23	c
T2	15.78	0.36	cd	19.15	0.55	b		T2	25.05	0.32	c	9.14	0.34	b
T3	19.33	0.26	a	22.28	0.42	a		T3	28.37	0.54	a	12.2	0.08	a
T4	16.93	0.26	b	22	0.69	a		T4	27.95	0.52	a	11.7	0.6	a
T5	16.28	0.31	bc	22.25	0.31	a		T5	26.59	0.44	b	9.87	0.25	b
2017	Flowering stage			Pustulation stage				2018	Flowering stage			Pustulation stage
	spike dry weight			spike dry weight					spike dry weight			spike dry weight
T1	1.03	0.22	b	29.45	0.44	d		T1	8.52	0.32	d	17.75	0.3	d
T2	1.25	0.38	b	34.88	0.67	c		T2	9.02	0.18	d	23.91	0.32	c
T3	3.48	0.37	a	42.53	0.52	a		T3	13.29	0.24	a	29.66	0.95	a
T4	2.85	0.25	a	38.15	0.71	b		T4	12.12	0.29	b	27.01	0.53	b
T5	1.58	0.26	b	37.1	0.41	b		T5	10.55	0.4	c	23.48	0.61	c
	2017			2018
	root dry weight			root dry weight
T1	4.14	0.15	b	2.31	0.08	b
T2	5.06	0.29	a	2.8	0.19	a
T3	4.56	0.15	ab	3.56	0.02	ab
T4	5.26	0.39	a	3.51	0.05	a
T5	3.16	0.15	c	2.72	0.22	c
2018	Flowering stage							2018	Pustulation stage
	Pn			Tr					Pn			Tr
T1	17.22	0.22		2.36	0.02			T1	13.51	0.23		1.39	0.05
T2	18.17	0.21		2.71	0.03			T2	14.07	0.07		1.46	0.01
T3	16.37	0.15		2.43	0.02			T3	16.26	0.11		1.81	0.05
T4	14.71	0.14		1.7	0.04			T4	13.58	0.23		1.39	0.03
T5	16.63	0.12		2.17	0.02			T5	15.64	0.34		1.75	0.05
2018	Flowering stage
	Soil moisture			Temperature			Electrical conductivity
T1	12.88	0.71	ab	36.02	0.17	ab	1.84	0.01	a
T2	12	0.52	ab	35	0.43	b	1.81	0.02	a
T3	13.75	0.87	a	36.22	0.39	a	1.85	0.02	a
T4	12.43	0.59	ab	35.63	0.35	ab	1.73	0.01	b
T5	11.05	0.32	b	35.3	0.55	ab	1.69	0.03	b
2018	Pustulation stage
	Soil moisture			Temperature			Electrical conductivity
T1	15.73	0.25	a	21.93	0.27	a	1.8	0.02	a
T2	15.23	0.59	ab	20.93	0.33	c	1.71	0.02	b
T3	14.5	0.22	b	22.3	0.08	a	1.66	0.02	b
T4	15.1	0.25	ab	21.78	0.17	ab	1.8	0.04	a
T5	14.85	0.09	ab	21.03	0.36	bc	1.84	0.03	a
